# Supplementary material for: Phospholipid profiles and hepatocellular carcinoma risk and prognosis in cirrhotic patients
Source: Oncotarget. 2019 Mar 15;10(22):2161–72. doi: 10.18632/oncotarget.26738 (PMC6481329; doi:10.18632/oncotarget.26738)
Supplement: Supplementary file 2 [file oncotarget-10-2161-s002.xlsx]

## Sheet: Sheet1
Supplementary Table 2: Phospholipid description
Phospholipids*	min	max	All	Controls	Cases	p-value
			n=90	n=45	n=45
PC	388.57	1740.3	1253.69 [1093.12-1371.28]	1213.48 [1032.36-1317.12]	1283.96 [1133.42-1404.36]	0.1917
PC 14:0/14:0	0.08	1.69	0.37 [0.23-0.61]	0.36 [0.24-0.56]	0.38 [0.23-0.62]	0.8027
PC 40:8	0.09	2.35	0.63 [0.4-0.92]	0.63 [0.44-0.91]	0.62 [0.37-0.92]	0.4389
PC 16:0/16:1	4.27	113.8	27.7 [17.37-38.42]	25.39 [16.01-35.21]	29.96 [22.45-40.68]	0.018
PC 16:0/22:6	5.49	91.58	31.99 [20.61-43.25]	33.85 [25.19-43.04]	31.36 [20.1-43.27]	0.9956
PC 16:0/18:2	80.4	402.37	291.15 [245.2-318.66]	287.86 [232.93-310.56]	295.95 [256.91-330.93]	0.229
PC 16:0/20:4	24.13	167.23	85.39 [65.7-103.99]	84.34 [69.88-111.97]	85.72 [64.67-99.52]	0.5898
PC 40:7	0.76	8.4	3.16 [2.57-4.42]	3.27 [2.59-4.27]	3.05 [2.57-4.43]	0.8547
PC 18:1/20:4	6.25	55.23	25.99 [20.91-33.09]	25.17 [21.36-32.66]	26.4 [20.06-34.95]	0.5821
PC 18:1/18:2	30.78	218.5	136.15 [101.43-154.58]	138.06 [86.88-151.74]	131.23 [113.82-161.1]	0.2759
PC 16:0/16:0	5.22	61.82	21.84 [18.38-29.01]	20.85 [16.9-24.92]	23.02 [19.77-29.5]	0.0327
PC 16:0/18:1	49.51	395.82	207.38 [186.29-240.55]	198.79 [166.19-229]	225.95 [194.24-250.62]	0.0264
pPC 16:0/18:1	1.12	11.5	3.87 [2.43-5.65]	3.81 [2.69-5.25]	4.14 [2.43-5.92]	0.6608
PC 18:0/22:6	3.77	76.83	27.94 [18.7-38.02]	28.49 [21.45-34.88]	25.6 [17.71-39.32]	0.9248
PC 18:0/18:2	47.46	319.43	190.69 [148.86-221.2]	186.29 [144.19-218.71]	194.53 [158.99-221.2]	0.5594
PC 18:0/20:4	12.23	115.19	54.34 [44.03-66.24]	55.33 [44.03-69.57]	52.14 [44.26-64.84]	0.508
pPC 16:0/18:0	1.59	21.64	5.51 [4.48-7.91]	5.2 [4.11-6.58]	5.98 [4.89-8.06]	0.3017
PC 18:0/20:3	3.93	59.2	28.66 [18.27-37.41]	26.99 [17.47-37.13]	29.46 [19.66-37.41]	0.4659
PC 18:0/18:1	7.29	92.86	40.94 [32.95-49.76]	37.88 [30.74-44.92]	42.55 [35.02-52.06]	0.1364
PC 40:4	0.59	6.22	2.58 [2-3.43]	2.41 [1.9-3.4]	2.75 [2.05-3.43]	0.2612
PC 38:2	0.75	9.23	3.27 [2.69-4.03]	3.26 [2.37-3.79]	3.29 [2.88-4.44]	0.1364
LPC	36.86	276.58	141.63 [106.39-173.49]	152.25 [106.39-184.16]	139.7 [108.42-170.58]	0.3459
LPC 14:0	0.07	1.44	0.52 [0.36-0.65]	0.53 [0.36-0.74]	0.52 [0.36-0.6]	0.2564
LPC 16:1	0.48	6.19	1.74 [1.31-2.24]	1.84 [1.39-2.24]	1.68 [1.31-2.16]	0.6288
LPC 18:2	3.17	41.29	16.16 [10.4-24.87]	18.87 [11.08-26.64]	14.67 [10.4-22.13]	0.1085
LPC 22:6	0.19	2.91	0.93 [0.58-1.36]	0.96 [0.66-1.55]	0.79 [0.55-1.14]	0.081
LPC 20:4	1.34	12.96	4.02 [3.03-5.14]	4.3 [3.48-6.05]	3.66 [2.89-4.53]	0.0093
LPC 16:0	18.98	157.59	75.4 [50.15-93.59]	76.14 [48.9-96.55]	75.23 [53.95-87.16]	0.677
LPC 22:5	0.11	1.03	0.34 [0.24-0.46]	0.36 [0.25-0.46]	0.32 [0.23-0.45]	0.2334
LPC 20:3	0.29	4.89	1.74 [1.16-2.4]	1.94 [1.22-2.37]	1.65 [1.11-2.48]	0.3345
LPC 18:1	4.28	30.99	15.75 [11.79-20.72]	16.92 [11.93-21.18]	15.39 [11.56-19.16]	0.5008
LPC 18:0	4.28	51.91	21.7 [16.52-28.74]	21.64 [16.75-28.74]	21.74 [14.29-28.65]	0.4591
LPC 20:1	0.07	0.96	0.33 [0.25-0.41]	0.3 [0.26-0.4]	0.34 [0.24-0.42]	0.9867
LPC 19:0	0.08	0.3	0.14 [0.12-0.17]	0.14 [0.13-0.17]	0.15 [0.12-0.17]	0.5898
PE	2.98	27.56	13.85 [11.18-17.95]	13.84 [10.78-20.75]	13.85 [11.76-17.6]	0.8373
PE 16:0/22:6	0.22	3.39	1.14 [0.74-1.61]	1.1 [0.64-1.59]	1.16 [0.97-1.69]	0.4193
PE 16:0/18:2	0.31	3.11	1.03 [0.69-1.69]	0.88 [0.69-1.46]	1.2 [0.77-1.69]	0.229
PE 16:0/20:4	0.22	2.85	1.15 [0.79-1.62]	0.98 [0.76-1.52]	1.18 [0.9-1.62]	0.6851
PE 18:1/22:6	0.04	0.49	0.16 [0.13-0.22]	0.15 [0.11-0.22]	0.16 [0.14-0.2]	0.7098
PE 18:1/20:4	0.13	1.33	0.59 [0.42-0.75]	0.53 [0.39-0.78]	0.6 [0.43-0.73]	0.6131
PE 18:1/18:2	0.14	3.84	0.67 [0.43-1.2]	0.64 [0.42-1.17]	0.7 [0.48-1.2]	0.8547
PE 16:0/18:1	0.22	1.68	0.69 [0.48-0.97]	0.56 [0.43-0.97]	0.72 [0.54-0.9]	0.2379
PE 18:0/22:6	0.12	3.11	0.52 [0.35-0.8]	0.44 [0.3-0.8]	0.53 [0.43-0.79]	0.4065
PE 18:0/18:2	0.64	7.96	2.14 [1.43-3.41]	2.03 [1.38-3.15]	2.35 [1.5-3.63]	0.6209
PE 18:0/20:4	0.43	6.79	2.04 [1.49-2.85]	1.92 [1.44-2.88]	2.31 [1.51-2.83]	0.8634
PE 18:0/22:5	0.02	0.42	0.12 [0.09-0.17]	0.12 [0.08-0.16]	0.13 [0.11-0.17]	0.4523
pPE 18:1/20:5	0	0.41	0.03 [0.02-0.05]	0.03 [0.02-0.05]	0.03 [0.01-0.05]	0.7942
pPE 16:0/22:6	0.04	0.5	0.21 [0.16-0.27]	0.22 [0.17-0.26]	0.19 [0.15-0.27]	0.6209
pPE 16:0/18:2	0.02	0.5	0.15 [0.08-0.2]	0.16 [0.11-0.2]	0.14 [0.07-0.2]	0.3517
pPE 16:0/20:4	0.05	0.99	0.37 [0.29-0.49]	0.42 [0.3-0.55]	0.35 [0.28-0.43]	0.0463
pPE 18:1/18:3	0	0.02	0.01 [0-0.01]	0.01 [0-0.01]	0.01 [0-0.01]	0.6851
pPE 18:1/18:2	0.01	0.2	0.08 [0.05-0.11]	0.08 [0.06-0.11]	0.09 [0.05-0.1]	0.7686
pPE 18:1/20:4	0.04	0.49	0.23 [0.17-0.28]	0.24 [0.2-0.3]	0.22 [0.16-0.26]	0.0917
pPE 16:0/18:1	0.02	0.16	0.06 [0.05-0.08]	0.06 [0.05-0.08]	0.06 [0.05-0.08]	0.8809
pPE 18:1/20:2	0	0.02	0.01 [0.01-0.01]	0.01 [0.01-0.01]	0.01 [0.01-0.01]	0.7181
pPE 16:0/22:4	0.01	0.13	0.05 [0.04-0.06]	0.05 [0.04-0.06]	0.05 [0.04-0.06]	0.3694
pPE 18:1/18:0	0	0.01	0 [0-0]	0 [0-0]	0 [0-0]	0.677
pPE 18:1/18:1	0.02	0.15	0.06 [0.04-0.08]	0.06 [0.05-0.07]	0.06 [0.04-0.08]	0.6527
pPE 18:0/22:6	0.02	0.65	0.24 [0.18-0.32]	0.25 [0.19-0.34]	0.21 [0.17-0.29]	0.2334
pPE 18:0/20:4	0.04	2.03	0.75 [0.55-1.03]	0.89 [0.62-1.17]	0.63 [0.53-0.85]	0.0077
pPE 18:0/20:5	0	0.21	0.07 [0.06-0.1]	0.09 [0.06-0.11]	0.06 [0.05-0.09]	0.0163
pPE 18:0/18:2	0.02	0.77	0.35 [0.19-0.45]	0.38 [0.21-0.47]	0.33 [0.18-0.41]	0.2334
pPE 18:0/18:3	0	0.1	0.04 [0.02-0.05]	0.04 [0.02-0.05]	0.04 [0.02-0.04]	0.2036
pPE 18:1/22:6	0.01	0.04	0.02 [0.01-0.02]	0.02 [0.01-0.02]	0.01 [0.01-0.02]	0.3694
pPE 18:0/22:4	0.01	0.45	0.09 [0.07-0.14]	0.09 [0.07-0.13]	0.1 [0.07-0.15]	0.7856
pPE 18:0/20:3	0.01	0.31	0.1 [0.07-0.14]	0.12 [0.08-0.15]	0.09 [0.06-0.13]	0.0463
pPE 18:0/18:1	0.02	0.26	0.11 [0.07-0.14]	0.12 [0.09-0.14]	0.1 [0.07-0.13]	0.1364
pPE 18:1/22:5	0	0.01	0 [0-0]	0 [0-0]	0 [0-0]	0.8286
pPE 18:1/22:4	0	0.02	0 [0-0.01]	0.01 [0-0.01]	0 [0-0.01]	0.7016
LPE	1.24	23.15	7.86 [5.65-11.3]	7.87 [5.11-11.24]	7.84 [5.66-11.36]	0.6131
LPE 18:2	0.32	10.88	2.29 [1.28-3.42]	2.45 [1.28-4.01]	2.24 [1.13-3.24]	0.2379
LPE 16:0	0.2	4.18	1.6 [1.15-2.18]	1.52 [1.13-2.09]	1.7 [1.2-2.18]	0.7016
LPE 18:1	0.35	7.96	1.94 [1.42-2.66]	2.11 [1.42-2.56]	1.84 [1.43-2.89]	0.5821
LPE 18:0	0.37	5.51	2.04 [1.51-2.83]	1.93 [1.51-2.83]	2.2 [1.52-2.79]	0.4258
LPE 22:6	0	0.03	0.02 [0.01-0.02]	0.02 [0.01-0.02]	0.02 [0.01-0.02]	0.6608
PI	22.35	166.65	79.85 [61.96-94.74]	80.02 [58.95-91.12]	79.73 [67.22-97.13]	0.2334
PI 36:5	0	0.05	0.01 [0.01-0.01]	0.01 [0.01-0.01]	0.01 [0.01-0.01]	0.0119
PI 32:1	0.03	2.52	0.28 [0.13-0.42]	0.21 [0.12-0.42]	0.3 [0.18-0.46]	0.1164
PI 16:0/18:2	0.6	13.21	3.71 [2.08-5.63]	3.49 [1.94-5.21]	4.06 [3.31-6.44]	0.1364
PI 38:6	0.04	0.88	0.29 [0.17-0.4]	0.22 [0.16-0.38]	0.35 [0.23-0.43]	0.0895
PI 16:0/20:4	0.62	10.55	5.07 [3.34-7.03]	4.18 [2.93-6.82]	5.55 [3.97-7.41]	0.216
PI 38:5	0.1	2.05	0.73 [0.37-1.13]	0.65 [0.37-0.89]	0.93 [0.39-1.14]	0.229
PI 36:3	0.08	3.76	0.8 [0.36-1.22]	0.75 [0.33-1.02]	0.82 [0.44-1.42]	0.2203
PI 17:0/20:4	0.03	0.82	0.28 [0.17-0.42]	0.26 [0.16-0.4]	0.3 [0.2-0.42]	0.4728
PI 16:0/18:1	0.64	25.78	6.14 [3.18-8.94]	6.06 [2.94-8.47]	7.03 [3.51-9.88]	0.2246
PI 18:0/18:2	4.5	32.28	14.52 [11.74-19.33]	13.61 [11.04-18.6]	15.18 [12.2-19.47]	0.3575
PI 40:6	0.2	1.56	0.59 [0.45-0.74]	0.56 [0.45-0.68]	0.59 [0.48-0.8]	0.1878
PI 18:0/20:4	10.08	45.68	28.8 [25.43-33.55]	28.39 [24.89-33.94]	29.49 [26.49-33.04]	0.9337
PI 40:5	0.06	1.04	0.36 [0.25-0.48]	0.36 [0.25-0.48]	0.36 [0.26-0.47]	0.7771
PI 34:0	0.01	0.29	0.07 [0.04-0.1]	0.07 [0.04-0.1]	0.07 [0.05-0.1]	0.8373
PI 38:3	0.35	3.51	1.79 [1.16-2.22]	1.73 [1.19-2.26]	1.82 [1.16-2.15]	0.3815
PI 18:0/18:1	1.64	41.91	12.42 [8.14-15.93]	12.89 [8.32-14.66]	11.91 [8.14-15.93]	0.8027
PI 40:4	0.07	0.54	0.23 [0.18-0.28]	0.23 [0.18-0.29]	0.23 [0.18-0.26]	0.8113
PI 38:2	0.07	0.86	0.25 [0.17-0.34]	0.24 [0.16-0.32]	0.25 [0.18-0.34]	0.5821
PI 36:0	0	0.06	0.01 [0.01-0.02]	0.01 [0.01-0.02]	0.01 [0.01-0.02]	0.969
PI 40:3	0	0.06	0.02 [0.01-0.02]	0.01 [0.01-0.02]	0.02 [0.01-0.02]	0.1956
SM	113.76	644.11	345.94 [288.36-388.8]	323.86 [283.92-378.8]	351.58 [291.56-390.63]	0.3178
SM d18:1/14:0	5.57	29.06	14.34 [11.27-16.82]	14.37 [11.78-16.54]	14.19 [11.18-16.83]	0.7516
SM d16:1/17:0	2.34	14.76	7.25 [5.75-8.73]	6.97 [5.69-8.74]	7.61 [5.97-8.67]	0.7601
SM d18:1/16:0	44.25	335.36	145.08 [116.01-167.94]	144.7 [114.79-167.7]	147.56 [117.85-170.79]	0.8634
SM d18:2/18:0	1.82	13.58	6.82 [5.08-8.91]	6.82 [4.95-7.77]	6.82 [5.26-8.98]	0.4193
SM d18:0/16:0	2.3	15.71	7.17 [5.98-8.2]	7.09 [5.75-8.1]	7.18 [6.12-8.81]	0.6851
SM d18:1/18:0	5.8	33.02	17.79 [13.69-20.63]	18.19 [15.68-19.26]	17.16 [13.32-21.05]	0.9513
SM d18:2/20:0	1.09	6.84	3.76 [2.92-4.61]	3.56 [2.9-4.49]	3.82 [2.95-4.65]	0.2379
SM d18:1/20:0	2.72	18.19	11.25 [9.1-13.62]	10.96 [8.74-13.6]	11.83 [9.57-13.87]	0.4591
SM d18:2/22:0	4.94	29.97	16.48 [13.32-19]	15.09 [13.14-18.95]	16.65 [14.75-19.1]	0.1395
SM d18:2/24:1	6.46	38.46	22.39 [18.96-26.76]	20.81 [18.49-25.78]	23.45 [20.68-28.8]	0.0379
SM d18:1/22:0	3.81	30.8	18.83 [14.71-22.71]	18.68 [14.2-22.51]	19.19 [15.96-22.71]	0.6527
SM d18:1/24:1	13.38	108.45	52.72 [44.36-60.66]	50.97 [40.54-56.76]	54.66 [45.84-65.72]	0.0626
SM d18:1/24:0	2.58	20.38	11.67 [9.14-13.83]	11.76 [8.44-13.83]	11.18 [9.93-13.83]	0.7265
SM d19:0/24:1	0.21	1.32	0.63 [0.48-0.82]	0.62 [0.48-0.89]	0.64 [0.5-0.77]	0.4323
Cer	2.21	308.34	63.02 [40.44-106.4]	60.11 [39.04-98.28]	68.79 [41.76-114.19]	0.3635
Cer d18:1/20:0	0	1.37	0.35 [0.24-0.59]	0.31 [0.22-0.48]	0.42 [0.26-0.61]	0.4456
Cer d18:2/22:0	0.02	2.49	0.69 [0.39-0.98]	0.63 [0.34-0.87]	0.71 [0.43-1.1]	0.1364
Cer d18:1/22:0	0.33	13.42	4.39 [2.87-6.77]	4 [2.96-6.34]	5.18 [2.79-6.88]	0.4797
Cer d18:1/24:1	1	38.39	12.94 [9.53-17.23]	11.35 [9.06-15.31]	14.23 [10.33-17.76]	0.2759
Cer d18:2/24:0	0.04	18.43	3.57 [2.36-6.05]	3.35 [2.36-5.29]	4.07 [2.48-6.13]	0.3575
Cer d18:1/24:0	0.76	238.8	41.11 [22.13-70.38]	40.53 [20.91-55.52]	46.8 [24.24-79.28]	0.3459
Cer d18:1/26:0	0.01	7.96	0.71 [0.42-1.33]	0.7 [0.42-1.14]	0.71 [0.43-1.33]	0.6053
DHCer	0.82	93.09	19.81 [13.78-30.23]	17.65 [11.43-35.25]	21.08 [15.47-29.86]	0.7016
DHCer d18:0/14:0	0.02	14.21	1.02 [0.55-1.82]	0.92 [0.45-1.77]	1.04 [0.62-1.82]	0.5594
DHCer d18:0/18:1	0.3	23.81	3.11 [2.2-6]	2.79 [1.98-4.9]	3.16 [2.52-6.17]	0.3635
DHCer d18:0/18:0	0.17	41.14	4.52 [2.76-8.63]	4.23 [2.49-8.69]	4.65 [2.98-7.3]	0.5297
DHCer d18:0/20:0	0.05	1.74	0.27 [0.19-0.38]	0.28 [0.15-0.41]	0.27 [0.21-0.36]	0.8286
DHCer d18:0/22:0	0.1	14.73	1.6 [0.97-2.8]	1.59 [0.92-2.55]	1.61 [1.11-2.83]	0.846
DHCer d18:0/24:1	0.12	19.25	2.03 [1.32-3.34]	2.01 [1.02-3.42]	2.05 [1.43-2.78]	0.5444
DHCer d18:0/26:0	0	0.5	0.07 [0.04-0.1]	0.06 [0.04-0.09]	0.07 [0.05-0.12]	0.508
DHCer d18:0/24:0	0.07	21.56	3.84 [2.12-6.08]	3.79 [2.41-5.59]	3.98 [1.86-6.81]	0.6851
* Values are median [IQR] of µmoles / L of plasma
